# Supplementary material for: Calculation for tensile strength and fracture toughness of granite with three kinds of grain sizes using three-point-bending test
Source: PLoS One. 2018 Mar 29;13(3):e0180880. doi: 10.1371/journal.pone.0180880 (PMC5875745; doi:10.1371/journal.pone.0180880)
Supplement: S1 File — (XLSX) [file pone.0180880.s001.xlsx]

## Sheet: Sheet1
0	3556.1	400	0	3373	400	0	3137	400
5	3141.46	400	5	2877	350	5	2577	350
10	2687.8	135	10	2458.54	135	10	2350	135
15	2107.32	200	15	1853.66	175	15	1657	175
20	1853.66	120	20	1678.05	120	20	1512	120
25	1463.41	150	25	1248.78	135	25	1134	135
30	878.049	180	30	760.976	123	30	700	123
35	624.39	50	35	585.366	80	35	600	150
40	448.78	150	40	390.244	123	40	343	123
45	331.707	124	45	253.659	124	45	300	124
