# Supplementary material for: Calculation for tensile strength and fracture toughness of granite with three kinds of grain sizes using three-point-bending test
Source: PLoS One. 2018 Mar 29;13(3):e0180880. doi: 10.1371/journal.pone.0180880 (PMC5875745; doi:10.1371/journal.pone.0180880)
Supplement: S2 File — (XLSX) [file pone.0180880.s002.xlsx]

## Sheet: Sheet1
0.634	0.196	0.17
0.412	0.424	0.164
0.435	0.423	0.142
