# Supplementary material for: Calculation for tensile strength and fracture toughness of granite with three kinds of grain sizes using three-point-bending test
Source: PLoS One. 2018 Mar 29;13(3):e0180880. doi: 10.1371/journal.pone.0180880 (PMC5875745; doi:10.1371/journal.pone.0180880)
Supplement: S4 File — (XLSX) [file pone.0180880.s004.xlsx]

## Sheet: Sheet1
1	255
3.21229	180
4.31844	180
7.63687	26.7391
10.4022	23.4783
13.7207	176.739
17.5922	240.326
23.676	121.304
25.8883	253.37
26.9944	222.391
29.2067	214.239
30.8659	241.957
32.5251	67.5
35.2905	101.739
39.162	80.5435
41.3743	83.8043
43.5866	157.174
45.2458	82.1739
53.5419	258.261
59.6257	163.696
61.2849	181.63
62.3911	157.174
65.1564	181.63
68.4749	149.022
72.3464	184.891
78.4302	91.9565
80.0894	201.196
81.7486	175.109
85.067	224.022
86.1732	201.196
90.5978	263.152
91.1508	228.913
94.4693	245.217
96.6816	178.37
99.4469	210.978
100.553	162.065
102.765	181.63
104.425	160.435
107.743	219.13
111.615	134.348
113.827	210.978
114.38	176.739
116.592	166.957
117.698	176.739
121.017	129.457
123.782	149.022
126.547	121.304
128.76	181.63
130.419	132.717
131.525	155.543
133.184	131.087
137.609	225.652
140.927	228.913
141.48	152.283
142.034	181.63
144.799	7.17391
145.905	15.3261
148.117	5.54348
151.989	207.717
154.201	196.304
158.626	251.739
162.497	197.935
165.816	255
167.475	176.739
170.24	194.674
172.453	176.739
174.665	194.674
176.877	176.739
180.196	176.739
181.302	194.674
181.855	173.478
182.961	194.674
185.173	165.326
187.385	178.37
189.045	162.065
191.257	204.457
195.128	243.587
196.235	202.826
199	228.913
199	183.261
