# Supplementary material for: Calculation for tensile strength and fracture toughness of granite with three kinds of grain sizes using three-point-bending test
Source: PLoS One. 2018 Mar 29;13(3):e0180880. doi: 10.1371/journal.pone.0180880 (PMC5875745; doi:10.1371/journal.pone.0180880)
Supplement: S5 File — (XLSX) [file pone.0180880.s005.xlsx]

## Sheet: Sheet1
0	3849.17	3773.17	3556.1	3573.17	3128.71	2815.84
5	3455.12	3382.93	3141.46	3082.93	2547.85	2293.07
10	3119.47	3058.54	2687.8	2458.54	2363.04	2126.74
15	2525.41	2253.66	2107.32	1853.66	1650.17	1485.15
20	2174.59	1978.05	1853.66	1678.05	1518.15	1366.34
25	1878.55	1748.78	1463.41	1248.78	1042.9	938.61
30	1217.69	1090.98	878.049	760.976	660.066	594.059
35	973.267	885.366	624.39	585.366	488.449	439.604
40	762.046	690.244	448.78	390.244	316.832	285.149
45	543.234	553.659	331.707	253.659	145.215	130.694
