# Supplementary material for: Calculation for tensile strength and fracture toughness of granite with three kinds of grain sizes using three-point-bending test
Source: PLoS One. 2018 Mar 29;13(3):e0180880. doi: 10.1371/journal.pone.0180880 (PMC5875745; doi:10.1371/journal.pone.0180880)
Supplement: S6 File — (XLSX) [file pone.0180880.s006.xlsx]

## Sheet: Sheet1
593.79	0.00050503	1100	0	1100	0
655.889	1.41055	1211.78	1.17015	1186.94	1.17217
680.728	2.35193	1267.67	1.40146	1516.06	1.38126
705.567	5.18009	1360.81	1.62973	1609.21	1.37368
742.827	8.95065	1441.54	2.09486	1789.29	1.35904
811.135	19.7941	1540.9	2.32263	1876.23	1.58781
842.184	29.9331	1590.58	2.55444	1963.17	2.05244
873.233	39.8363	1640.26	3.25795	2267.45	7.45222
929.122	49.9732	1702.36	5.13969	2391.65	13.3383
941.542	59.642	1789.29	19.2836	2472.38	19.9356
978.801	66.9503	1857.6	30.1271	2553.1	31.4856
1022.27	80.626	1913.49	40.0282	2683.51	42.324
1040.9	90.5302	1975.59	50.1646	2795.29	50.098
1090.58	99.4884	2006.64	59.8319	2888.44	60.2319
1200	99.5	2056.32	69.9694	2981.58	69.6583
1350	99.8	2106	80.3427	3087.15	80.0271
		2149.46	90.009	3149.25	89.9277
		2261.24	98.6697	3211.35	99.3566
		2348.18	98.8985	3310.71	99.3485
		2410.28	99.1934
