# Supplementary material for: Calculation for tensile strength and fracture toughness of granite with three kinds of grain sizes using three-point-bending test
Source: PLoS One. 2018 Mar 29;13(3):e0180880. doi: 10.1371/journal.pone.0180880 (PMC5875745; doi:10.1371/journal.pone.0180880)
Supplement: S7 File — (XLSX) [file pone.0180880.s007.xlsx]

## Sheet: Sheet1
0	7.97989	0	8.73223	0	8.70783
0	9.91565	0	7.92757	0	9.1673
0	9.14314	0	9.11051	0	8.31063
5	11.6799	5	8.41926	5	7.61425
5	10.3117	5	8.11095	5	7.12211
5	8.88501	5	7.72981	5	8.7621
10	6.80181	10	8.00094	10	8.966
10	7.77654	10	8.77753	10	7.59607
10	8.74932	10	7.41515	10	8.24407
15	10.9591	15	7.05632	15	8.76421
15	7.96634	15	6.77949	15	8.89876
15	8.78048	15	8.78048	15	7.10394
20	9.63408	20	9.63408	20	8.61579
20	8.1025	20	8.17638	20	7.87803
20	8.52549	20	7.16923	20	7.18491
25	10.2912	25	7.82892	25	8.86351
25	8.73125	25	6.93942	25	7.16479
25	7.88976	25	7.15003	25	7.74955
30	6.88142	30	8.09194	30	5.94376
30	8.5921	30	7.93062	30	7.24601
30	7.93062	30	7.18858	30	7.56217
35	7.18858	35	6.83746	35	7.84716
35	7.55067	35	7.35	35	8.843
35	8.86	35	6.98	35	7.35
