# Supplementary material for: Calculation for tensile strength and fracture toughness of granite with three kinds of grain sizes using three-point-bending test
Source: PLoS One. 2018 Mar 29;13(3):e0180880. doi: 10.1371/journal.pone.0180880 (PMC5875745; doi:10.1371/journal.pone.0180880)
Supplement: S8 File — (XLSX) [file pone.0180880.s008.xlsx]

## Sheet: Sheet1
0	3556.1	3373	3137
5	3141.46	2877	2577
10	2687.8	2458.54	2350
15	2107.32	1853.66	1657
20	1853.66	1678.05	1512
25	1463.41	1248.78	1134
30	878.049	760.976	700
35	624.39	585.366	600
40	448.78	390.244	343
45	331.707	253.659	300
